# Supplementary material for: High Neutrophil–Lymphocyte Ratio and Low Lymphocyte–Monocyte Ratio Combination after Thrombolysis Is a Potential Predictor of Poor Functional Outcome of Acute Ischemic Stroke
Source: J Pers Med. 2022 Jul 27;12(8):1221. doi: 10.3390/jpm12081221 (PMC9332832; doi:10.3390/jpm12081221)
Supplement: Supplementary file 1 [file jpm-12-01221-s001.zip]

Archive with 1 entries (1 files):
- jpm-1802436-supplementary.pdf
